# Supplementary material for: Lipid Droplet-Associated Proteins Perilipin 1 and 2: Molecular Markers of Steatosis and Microvesicular Steatotic Foci in Chronic Hepatitis C
Source: Int J Mol Sci. 2022 Dec 7;23(24):15456. doi: 10.3390/ijms232415456 (PMC9778710; doi:10.3390/ijms232415456)
Supplement: Supplementary file 1 [file ijms-23-15456-s001.zip]

Archive with 1 entries (1 files):
- ijms-1986277-supplementary_submitted.pdf
